# Supplementary material for: A 13-Gene DNA Methylation Analysis Using Oral Brushing Specimens as an Indicator of Oral Cancer Risk: A Descriptive Case Report
Source: Diagnostics (Basel). 2022 Jan 23;12(2):284. doi: 10.3390/diagnostics12020284 (PMC8870863; doi:10.3390/diagnostics12020284)
Supplement: Supplementary file 1 [file diagnostics-12-00284-s001.zip]

Archive with 11 entries (10 files):
- CaseReport/
- CaseReport/Frbs_R1.fastq.gz
- CaseReport/Frbs_R2.fastq.gz
- CaseReport/FL585T_R1.fastq.gz
- CaseReport/FL585T_R2.fastq.gz
- CaseReport/FL436_R1.fastq.gz
- CaseReport/FL436_R2.fastq.gz
- CaseReport/FL372T_R1.fastq.gz
- CaseReport/FL372T_R2.fastq.gz
- CaseReport/FL320T_R1.fastq.gz
- CaseReport/FL320T_R2.fastq.gz
